# Supplementary material for: Hafnium germanium telluride
Source: Acta Crystallogr Sect E Struct Rep Online. 2008 Apr 30;64(Pt 5):i27. doi: 10.1107/S1600536808011380 (PMC2961149; doi:10.1107/S1600536808011380)
Supplement: Supplementary file 1 [file e-64-00i27-sup1.cif]

##############################################################################
###                                                                        ###
###        Electronic paper (Acta Crystallographica Section E)             ###
###                                                                        ###
##############################################################################
#                                                                            #
# This CIF contains the data in a paper accepted for publication in Acta     #
# Crystallographica Section E. It conforms to the requirements of Notes      #
# for Authors for Section E, and has been peer reviewed under the auspices   #
# of the IUCr Commission on Journals.                                        #
#                                                                            #
# Full details of the Crystallographic Information File format               #
# are given in the paper "The Crystallographic Information File (CIF):       #
# a New Standard Archive File for Crystallography" by S. R. Hall, F. H.      #
# Allen and I. D. Brown [Acta Cryst. (1991), A47, 655-685].                  #
#                                                                            #
# The current version of the core CIF dictionary is obtainable from          #
# ftp://ftp.iucr.org/pub/cif_core.dic. The current version number is 2.4.    #
#                                                                            #
# Software is freely available for graphical display of the structure(s) in  #
# this CIF.  For information consult the CIF home page http://www.iucr.org/  #
# cif/home.html                                                              #
#                                                                            #
# This file may be used for bona fide research purposes within the           #
# scientific community so long as proper attribution is given to the journal # 
# article from which it was obtained.                                        #
#                                                                            #
##############################################################################
                                             
data_global
_audit_creation_method     'WinGX routine CIF_UPDATE'
_audit_conform_dict_name     cif_core.dic
_audit_conform_dict_version     2.3
_journal_date_recd_electronic     2008-01-14
_journal_date_accepted     2008-04-21
_journal_name_full     'Acta Crystallographica, Section E'
_journal_year     2008
_journal_volume     64
_journal_issue      5
_journal_page_first     i27
_journal_page_last     i27
_journal_paper_category     QI
_journal_coeditor_code     GW2040
_publ_contact_author_name     'Professor Hoseop Yun'
_publ_contact_author_address
;
Division of Energy Systems Research and Department of Chemistry
Ajou University
Suwon 443-749
Republic of Korea
;
_publ_contact_author_email     hsyun@ajou.ac.kr
_publ_contact_author_fax     '82-31-219-1615'
_publ_contact_author_phone     '82-31-219-2605'
_publ_section_title
;
Hafnium germanium telluride
;
loop_
    _publ_author_name
    _publ_author_footnote
    _publ_author_address
    'Gyung-Joo Jang' .
;
Division of Energy Systems Research and Department of Chemistry
Ajou University
Suwon 443-749
Republic of Korea
;
    'Hoseop Yun' .
;
Division of Energy Systems Research and Department of Chemistry
Ajou University
Suwon 443-749
Republic of Korea
;
data_I
_audit_creation_method     'WinGX routine CIF_UPDATE'
_chemical_name_systematic
;
hafnium germanium telluride, HfGeTe~4~
;
_chemical_formula_sum     'Ge Hf Te4'
_chemical_formula_iupac     'Hf Ge Te4'
_chemical_formula_weight     761.48
_symmetry_cell_setting     orthorhombic
_symmetry_space_group_name_H-M     'C m c 21'
_symmetry_space_group_name_Hall     'C 2c -2'
loop_
    _symmetry_equiv_pos_as_xyz
    'x, y, z'
    '-x, -y, z+1/2'
    '-x, y, z'
    'x, -y, z+1/2'
    'x+1/2, y+1/2, z'
    '-x+1/2, -y+1/2, z+1/2'
    '-x+1/2, y+1/2, z'
    'x+1/2, -y+1/2, z+1/2'
_cell_length_a     3.97951(17)
_cell_length_b     15.9530(7)
_cell_length_c     10.9731(7)
_cell_angle_alpha     90
_cell_angle_beta     90
_cell_angle_gamma     90
_cell_volume     696.63(6)
_cell_formula_units_Z     4
_cell_measurement_reflns_used     3229
_cell_measurement_theta_min     3.15
_cell_measurement_theta_max     27.52
_cell_measurement_temperature     290.0(10)
_exptl_crystal_description     needle
_exptl_crystal_colour     metallic_silver
_exptl_crystal_size_max     0.30
_exptl_crystal_size_mid     0.02
_exptl_crystal_size_min     0.02
_exptl_crystal_density_diffrn     7.26
_exptl_crystal_density_method     'not measured'
_exptl_crystal_F_000     1248
_exptl_absorpt_coefficient_mu     35.497
_exptl_absorpt_correction_type     numerical
_exptl_absorpt_process_details     '(NUMABS; Higashi, 2000)'
_exptl_absorpt_correction_T_min     0.425
_exptl_absorpt_correction_T_max     0.510
_diffrn_ambient_temperature     290.0(10)
_diffrn_radiation_type     MoK\a
_diffrn_radiation_wavelength     0.71073
_diffrn_measurement_device_type     'Rigaku R-AXIS RAPID'
_diffrn_measurement_method     \w
_diffrn_reflns_number     3348
_diffrn_reflns_av_R_equivalents     0.0602
_diffrn_reflns_theta_min     3.16
_diffrn_reflns_theta_max     27.47
_diffrn_reflns_theta_full     27.47
_diffrn_measured_fraction_theta_max     0.998
_diffrn_measured_fraction_theta_full     0.998
_diffrn_reflns_limit_h_min     -4
_diffrn_reflns_limit_h_max     5
_diffrn_reflns_limit_k_min     -20
_diffrn_reflns_limit_k_max     19
_diffrn_reflns_limit_l_min     -14
_diffrn_reflns_limit_l_max     14
_diffrn_standards_number     0
_diffrn_standards_interval_count     0
_diffrn_standards_interval_time     0
_diffrn_standards_decay_%     0
_reflns_number_total     910
_reflns_number_gt     878
_reflns_threshold_expression     I>2\s(I)
_refine_ls_structure_factor_coef     Fsqd
_refine_ls_matrix_type     full
_refine_ls_R_factor_all     0.0246
_refine_ls_R_factor_gt     0.0233
_refine_ls_wR_factor_gt     0.0532
_refine_ls_wR_factor_ref     0.054
_refine_ls_goodness_of_fit_ref     0.973
_refine_ls_restrained_S_all     0.972
_refine_ls_number_reflns     910
_refine_ls_number_parameters     38
_refine_ls_number_restraints     1
_refine_ls_weighting_scheme     calc
_refine_ls_weighting_details
                 'calc w=1/[\s^2^(Fo^2^)+(0.0001P)^2^] where P=(Fo^2^+2Fc^2^)/3'
_refine_ls_shift/su_max     0.001
_refine_diff_density_max     1.549
_refine_diff_density_min     -2.002
_refine_ls_extinction_method     'SHELXL97 (Sheldrick, 2008)'
_refine_ls_extinction_coef     0.00231(14)
_refine_ls_extinction_expression
                                    Fc^*^=kFc[1+0.001xFc^2^\l^3^/sin(2\q)]^-1/4^
_refine_ls_abs_structure_details     'Flack (1983), 431 Friedel pairs'
_refine_ls_abs_structure_Flack     0.008(14)
loop_
    _atom_type_symbol
    _atom_type_description
    _atom_type_scat_dispersion_real
    _atom_type_scat_dispersion_imag
    _atom_type_scat_source
    Hf Hf -0.583 6.1852 'International Tables Vol C Tables 4.2.6.8 and 6.1.1.4'
    Ge Ge 0.1547 1.8001 'International Tables Vol C Tables 4.2.6.8 and 6.1.1.4'
    Te Te -0.5308 1.6751 'International Tables Vol C Tables 4.2.6.8 and 6.1.1.4'
_computing_data_collection     'RAPID-AUTO (Rigaku, 2006)'
_computing_cell_refinement     'RAPID-AUTO (Rigaku, 2006)'
_computing_data_reduction     'RAPID-AUTO (Rigaku, 2006)'
_computing_structure_solution     'SHELXS97 (Sheldrick, 2008)'
_computing_structure_refinement     'SHELXL97 (Sheldrick, 2008)'
_computing_molecular_graphics
                             'locally modified version of ORTEP (Johnson, 1965)'
_computing_publication_material     'WinGX (Farrugia, 1999)'
loop_
    _atom_site_type_symbol
    _atom_site_label
    _atom_site_fract_x
    _atom_site_fract_y
    _atom_site_fract_z
    _atom_site_U_iso_or_equiv
    _atom_site_adp_type
    _atom_site_calc_flag
    _atom_site_refinement_flags
    _atom_site_occupancy
    _atom_site_disorder_assembly
    _atom_site_disorder_group
    Hf Hf 0.0000 0.65202(3) 0.22820(5) 0.01067(17) Uani d S 1 . .
    Ge Ge 0.0000 0.22772(8) 0.53878(13) 0.0113(3) Uani d S 1 . .
    Te Te1 0.0000 0.01673(5) 0.25689(9) 0.0129(2) Uani d S 1 . .
    Te Te2 0.0000 0.10126(5) 0.03966(9) 0.0126(2) Uani d S 1 . .
    Te Te3 0.0000 0.27773(5) 0.30414(8) 0.0102(2) Uani d S 1 . .
    Te Te4 0.0000 0.38127(5) 0.00017(8) 0.0106(2) Uani d S 1 . .
loop_
    _atom_site_aniso_label
    _atom_site_aniso_U_11
    _atom_site_aniso_U_22
    _atom_site_aniso_U_33
    _atom_site_aniso_U_12
    _atom_site_aniso_U_13
    _atom_site_aniso_U_23
    Hf 0.0113(3) 0.0107(3) 0.0100(3) 0 0 0.0000(2)
    Ge 0.0118(6) 0.0112(7) 0.0108(8) 0 0 0.0012(6)
    Te1 0.0140(4) 0.0100(4) 0.0147(5) 0 0 0.0008(4)
    Te2 0.0142(4) 0.0130(4) 0.0106(5) 0 0 -0.0012(4)
    Te3 0.0116(3) 0.0093(4) 0.0097(4) 0 0 -0.0010(3)
    Te4 0.0118(4) 0.0087(4) 0.0111(5) 0 0 0.0002(3)
_geom_special_details
;
All esds are
estimated using the full covariance matrix. The cell esds are taken into
account individually in the estimation of esds in distances, angles and
torsion angles; correlations between esds in cell parameters are only used
when they are defined by crystal symmetry.
;
loop_
    _geom_bond_atom_site_label_1
    _geom_bond_atom_site_label_2
    _geom_bond_site_symmetry_2
    _geom_bond_distance
    _geom_bond_publ_flag
    Hf Ge 2_564 2.8286(15) y
    Hf Te3 5 2.9454(8) y
    Hf Te3 5_455 2.9454(8) y
    Hf Te1 5_455 2.9524(7) y
    Hf Te1 5 2.9524(7) y
    Hf Te2 5_455 2.9825(8) y
    Hf Te2 5 2.9825(8) y
    Hf Te4 2_565 3.0312(11) y
    Ge Te4 6_455 2.6761(10) y
    Ge Te4 6 2.6761(10) y
    Ge Te3 . 2.6955(17) y
    Ge Hf 2_565 2.8286(15) ?
    Te1 Te2 . 2.7387(13) y
    Te1 Hf 5_545 2.9524(7) ?
    Te1 Hf 5_445 2.9524(7) ?
    Te2 Hf 5_545 2.9825(8) ?
    Te2 Hf 5_445 2.9825(8) ?
    Te3 Hf 5_445 2.9454(8) ?
    Te3 Hf 5_545 2.9454(8) ?
    Te4 Ge 6_454 2.6761(10) ?
    Te4 Ge 6_554 2.6761(10) ?
    Te4 Hf 2_564 3.0312(11) ?
loop_
    _geom_angle_atom_site_label_1
    _geom_angle_atom_site_label_2
    _geom_angle_atom_site_label_3
    _geom_angle_site_symmetry_1
    _geom_angle_site_symmetry_3
    _geom_angle
    _geom_angle_publ_flag
    Ge Hf Te3 2_564 5 75.29(3) ?
    Ge Hf Te3 2_564 5_455 75.29(3) ?
    Te3 Hf Te3 5 5_455 84.99(3) ?
    Ge Hf Te1 2_564 5_455 125.04(3) ?
    Te3 Hf Te1 5 5_455 157.35(3) ?
    Te3 Hf Te1 5_455 5_455 90.704(18) ?
    Ge Hf Te1 2_564 5 125.04(3) ?
    Te3 Hf Te1 5 5 90.704(18) ?
    Te3 Hf Te1 5_455 5 157.35(3) ?
    Te1 Hf Te1 5_455 5 84.75(3) ?
    Ge Hf Te2 2_564 5_455 71.00(3) ?
    Te3 Hf Te2 5 5_455 146.29(3) ?
    Te3 Hf Te2 5_455 5_455 86.01(2) ?
    Te1 Hf Te2 5_455 5_455 54.96(3) ?
    Te1 Hf Te2 5 5_455 108.97(3) ?
    Ge Hf Te2 2_564 5 71.00(3) ?
    Te3 Hf Te2 5 5 86.01(2) ?
    Te3 Hf Te2 5_455 5 146.29(3) ?
    Te1 Hf Te2 5_455 5 108.97(3) ?
    Te1 Hf Te2 5 5 54.96(3) ?
    Te2 Hf Te2 5_455 5 83.69(3) ?
    Ge Hf Te4 2_564 2_565 147.38(4) ?
    Te3 Hf Te4 5 2_565 80.84(2) ?
    Te3 Hf Te4 5_455 2_565 80.84(2) ?
    Te1 Hf Te4 5_455 2_565 76.52(3) ?
    Te1 Hf Te4 5 2_565 76.52(3) ?
    Te2 Hf Te4 5_455 2_565 129.45(2) ?
    Te2 Hf Te4 5 2_565 129.45(2) ?
    Te4 Ge Te4 6_455 6 96.07(5) y
    Te4 Ge Te3 6_455 . 92.35(4) y
    Te4 Ge Te3 6 . 92.35(4) ?
    Te4 Ge Hf 6_455 2_565 123.85(4) y
    Te4 Ge Hf 6 2_565 123.85(4) ?
    Te3 Ge Hf . 2_565 120.07(5) y
    Te2 Te1 Hf . 5_545 63.08(2) ?
    Te2 Te1 Hf . 5_445 63.08(2) ?
    Hf Te1 Hf 5_545 5_445 84.75(3) ?
    Te1 Te2 Hf . 5_545 61.96(2) ?
    Te1 Te2 Hf . 5_445 61.96(2) ?
    Hf Te2 Hf 5_545 5_445 83.69(3) ?
    Ge Te3 Hf . 5_445 93.94(3) ?
    Ge Te3 Hf . 5_545 93.94(3) ?
    Hf Te3 Hf 5_445 5_545 84.99(3) ?
    Ge Te4 Ge 6_454 6_554 96.07(5) ?
    Ge Te4 Hf 6_454 2_564 92.41(4) ?
    Ge Te4 Hf 6_554 2_564 92.41(4) ?
