# Supplementary material for: Hafnium germanium telluride
Source: Acta Crystallogr Sect E Struct Rep Online. 2008 Apr 30;64(Pt 5):i27. doi: 10.1107/S1600536808011380 (PMC2961149; doi:10.1107/S1600536808011380)
Supplement: Supplementary file 2 [file e-64-00i27-Isup2.hkl]

#
# h,k,l, Fc-squared, Fo-squared, sigma(Fo-squared) and status flag
#
data_I
_shelx_title ' N-25 HfGeTe4 JE'
_shelx_refln_list_code          4
_shelx_F_calc_maximum      878.40
_exptl_crystal_F_000      1248.00
_reflns_d_resolution_high  0.7703
 
loop_
 _symmetry_equiv_pos_as_xyz
 'x, y, z'
 '-x, -y, z+1/2'
 '-x, y, z'
 'x, -y, z+1/2'
 'x+1/2, y+1/2, z'
 '-x+1/2, -y+1/2, z+1/2'
 '-x+1/2, y+1/2, z'
 'x+1/2, -y+1/2, z+1/2'
 
_cell_length_a     3.9795
_cell_length_b    15.9530
_cell_length_c    10.9731
_cell_angle_alpha  90.000
_cell_angle_beta   90.000
_cell_angle_gamma  90.000
 
_shelx_F_squared_multiplier     1.000
 
loop_
 _refln_index_h
 _refln_index_k
 _refln_index_l
 _refln_F_squared_calc
 _refln_F_squared_meas
 _refln_F_squared_sigma
 _refln_observed_status
   0   0 -14    11348.56    13045.68   2474.91 o
   0   2 -14    16547.80    18279.33   2027.85 o
   1   1 -13      586.94      559.41    349.55 o
   0   2 -13     3434.87     3489.41    765.35 o
   2   2 -13     2659.19     1506.34    851.26 o
   1   3 -13    22236.21    23853.35   1695.96 o
   0   4 -13    12229.94    13177.86   1617.88 o
   1   5 -13    15597.35    16020.87   1302.73 o
   0   6 -13     4593.46     4999.92   1073.69 o
   1   7 -13    12332.27    12983.00   1188.67 o
   0   8 -13    32098.51    33063.71   3257.32 o
   0   0 -12    19030.15    21050.68   2629.91 o
   2   0 -12    15019.99    16841.90   2083.83 o
   1   1 -12    17246.12    18060.65   1266.00 o
   0   2 -12    35272.35    34818.06   3206.04 o
   2   2 -12    27167.31    27614.43   1816.58 o
   1   3 -12    25043.79    25339.21   1629.91 o
   0   4 -12     5906.50     5971.53    962.91 o
   2   4 -12     4642.19     3916.24    959.62 o
   1   5 -12    42172.67    41419.04   2347.51 o
   0   6 -12    17598.01    19424.38   2008.67 o
   2   6 -12    13420.96    12651.79   1309.57 o
   1   7 -12     4729.46     5520.38    662.45 o
   0   8 -12     2663.13     1164.90   1530.92 o
   1   9 -12     8592.76     8592.93    883.62 o
   0  10 -12    13175.49    13238.47   1674.11 o
   1   1 -11    17336.21    17214.22   1264.95 o
   3   1 -11    10439.83     8292.51    963.35 o
   0   2 -11    64093.68    62210.93   4283.15 o
   2   2 -11    49136.88    49755.80   2676.30 o
   1   3 -11     2527.71     2853.51    419.86 o
   3   3 -11     1767.33     1139.92    415.34 o
   0   4 -11     2329.13     2990.43    645.26 o
   2   4 -11     1723.07     1948.09    451.08 o
   1   5 -11    22384.86    21790.09   1355.30 o
   3   5 -11    14301.44    14509.81   1561.95 o
   0   6 -11    99656.16   100877.55   7149.12 o
   2   6 -11    76478.27    72997.23   4011.89 o
   1   7 -11    10758.36    11034.84    877.02 o
   0   8 -11     7344.55     7229.15   1014.42 o
   2   8 -11     5905.14     5516.96    767.14 o
   1   9 -11    38903.14    40148.00   2262.68 o
   0  10 -11    18759.83    18570.79   1831.43 o
   2  10 -11    14609.80    13693.40   1589.03 o
   1  11 -11     3111.85     3131.52    739.16 o
   0  12 -11     2585.57     1573.75   1718.26 o
   0   0 -10    56800.50    54640.31   6380.84 o
   2   0 -10    42721.05    42321.59   3021.92 o
   1   1 -10    52216.22    52031.39   2334.98 o
   3   1 -10    29898.32    28086.99   1905.14 o
   0   2 -10    35540.59    35005.13   2293.96 o
   2   2 -10    26620.50    26466.88   1429.64 o
   1   3 -10     9195.14     9229.24    658.08 o
   3   3 -10     5900.42     5671.73    612.34 o
   0   4 -10    22862.53    22862.86   1963.50 o
   2   4 -10    17331.73    17355.60   1098.44 o
   1   5 -10     7234.34     7892.72    660.53 o
   3   5 -10     4158.80     2996.62    860.12 o
   0   6 -10     3496.32     4252.94    718.60 o
   2   6 -10     2706.25     2898.23    525.97 o
   1   7 -10    29133.06    29724.83   1647.16 o
   3   7 -10    17550.13    19056.68   1815.19 o
   0   8 -10     2356.69     2309.07    525.71 o
   2   8 -10     1824.27     1944.82    349.04 o
   1   9 -10    92519.68    94188.72   5184.80 o
   0  10 -10     9904.17    10372.75   1145.55 o
   2  10 -10     7869.84     8304.41   1062.95 o
   1  11 -10     6562.18     6544.95    708.80 o
   0  12 -10    19688.40    21326.43   2157.12 o
   2  12 -10    15432.89    16376.76   1781.49 o
   1  13 -10    12949.88    14368.24   1310.75 o
   0  14 -10     4390.31     4265.04    847.74 o
   1   1  -9    21678.04    20885.23   1163.71 o
   3   1  -9    12433.13    12358.57   1094.57 o
   0   2  -9    24978.78    24634.46   1778.28 o
   2   2  -9    17946.71    16997.04   1106.88 o
   1   3  -9    53457.28    54665.89   2373.41 o
   3   3  -9    29334.78    27996.87   1625.60 o
   0   4  -9    35839.17    35118.78   2815.85 o
   2   4  -9    26522.49    26291.22   1454.90 o
   1   5  -9     9651.85     9308.42    686.06 o
   3   5  -9     5857.67     6141.88    591.62 o
   0   6  -9     5211.20     4930.62    648.38 o
   2   6  -9     3741.14     3796.36    449.04 o
   1   7  -9    14534.91    14515.21    884.45 o
   3   7  -9     8657.84     9485.68   1286.41 o
   0   8  -9    24641.82    24900.45   1801.11 o
   2   8  -9    19115.65    16383.46   2499.29 o
   1   9  -9     2366.70     2654.80    375.89 o
   3   9  -9     1548.87     1326.07    507.40 o
   0  10  -9    19976.65    18869.75   1884.23 o
   2  10  -9    15374.01    15068.83   1655.23 o
   1  11  -9    25580.03    24606.39   1527.68 o
   0  12  -9    63464.66    67907.84   5763.78 o
   2  12  -9    48995.55    52581.78   3740.84 o
   1  13  -9    33506.25    33031.03   2249.00 o
   0  14  -9    27445.91    28137.46   2651.14 o
   1  15  -9    34162.83    36417.32   3258.67 o
   0  16  -9     5523.28     6040.46   1017.89 o
   0   0  -8    21710.68    21537.71   2054.62 o
   2   0  -8    14813.67    15134.89   1285.50 o
   4   0  -8     5769.23     6011.97   1411.92 o
   1   1  -8    45272.21    43880.41   1999.64 o
   3   1  -8    24531.46    23929.19   1456.33 o
   0   2  -8    38534.16    37327.69   2156.73 o
   2   2  -8    27272.61    27743.38   1515.11 o
   4   2  -8    11639.91    11540.07   1240.48 o
   1   3  -8    61487.32    61600.31   2628.71 o
   3   3  -8    33493.24    32793.85   1810.26 o
   0   4  -8    43294.47    40826.05   2452.91 o
   2   4  -8    31939.62    31189.02   1488.06 o
   4   4  -8    14981.42    15007.57   1490.66 o
   1   5  -8    73323.73    75158.40   3186.31 o
   3   5  -8    40153.79    42366.00   2074.71 o
   0   6  -8    98847.18    95653.87   5905.97 o
   2   6  -8    72129.91    67126.53   4405.47 o
   4   6  -8    32587.45    32589.59   2937.80 o
   1   7  -8    23597.88    23998.56   1194.63 o
   3   7  -8    14386.16    14375.91   1321.42 o
   0   8  -8    19888.39    20587.21   1520.55 o
   2   8  -8    14592.79    15856.29   1269.17 o
   1   9  -8     1581.30     1478.24    321.21 o
   3   9  -8      917.15      722.72    401.62 o
   0  10  -8    51116.61    54130.11   3546.59 o
   2  10  -8    38862.62    40275.78   2747.18 o
   1  11  -8       42.71      155.79    154.10 o
   3  11  -8       37.20      286.86    300.51 o
   0  12  -8     3180.93     3626.50    629.83 o
   2  12  -8     2516.62     2589.36    592.49 o
   1  13  -8    20512.96    20294.61   1122.88 o
   0  14  -8     9909.03     9976.34   1185.62 o
   2  14  -8     7809.12     7965.37   1043.40 o
   1  15  -8    10169.91    11234.83    837.23 o
   0  16  -8    10559.15    10892.08   1001.21 o
   1   1  -7   108439.23   106091.21   4443.31 o
   3   1  -7    57923.53    55938.21   2661.77 o
   0   2  -7   105451.03   100445.17   6040.54 o
   2   2  -7    75228.48    72770.87   3110.47 o
   4   2  -7    33637.54    33729.63   2390.56 o
   1   3  -7    11249.04    11206.84    582.84 o
   3   3  -7     5699.45     6347.39    642.98 o
   0   4  -7    49603.50    48478.30   2623.83 o
   2   4  -7    35348.05    34428.91   1702.86 o
   4   4  -7    15539.12    15525.68   1688.93 o
   1   5  -7    41208.20    40016.83   1705.00 o
   3   5  -7    22660.40    24434.31   1173.92 o
   0   6  -7    69594.95    67108.36   3730.44 o
   2   6  -7    49431.80    46018.02   3156.56 o
   4   6  -7    21212.16    20832.92   1730.44 o
   1   7  -7    16278.01    16733.41    877.94 o
   3   7  -7     8554.23     8632.91    810.30 o
   0   8  -7    13484.47    13603.63   1157.79 o
   2   8  -7     9655.22     9854.48   1001.00 o
   4   8  -7     4189.65     4036.46    819.84 o
   1   9  -7    36787.52    37033.65   1574.98 o
   3   9  -7    20929.54    22301.15   1649.60 o
   0  10  -7    49377.12    50948.77   3275.73 o
   2  10  -7    36369.70    37075.93   2348.89 o
   1  11  -7     3665.05     3750.35    488.37 o
   3  11  -7     2069.77     2318.02    528.67 o
   0  12  -7    47571.59    49719.81   3536.08 o
   2  12  -7    36210.93    37990.16   2590.93 o
   1  13  -7     6229.01     6466.26    588.85 o
   3  13  -7     3840.48     3927.87    628.41 o
   0  14  -7    27732.38    28129.18   2396.53 o
   2  14  -7    21227.01    21142.73   1787.49 o
   1  15  -7     8767.65     9384.77    639.55 o
   0  16  -7     8866.72     9688.03    963.67 o
   2  16  -7     6872.17     6705.83    870.14 o
   1  17  -7    30773.33    31242.29   2452.58 o
   0  18  -7    11235.09    12037.65   1088.41 o
   0   0  -6    54037.13    51838.98   3491.25 o
   2   0  -6    37131.51    35950.25   2505.00 o
   4   0  -6    15166.34    14862.68   1774.44 o
   1   1  -6    21854.66    22309.16    804.36 o
   3   1  -6    10388.00    10679.93    629.28 o
   0   2  -6    19786.25    19322.08   1064.78 o
   2   2  -6    13203.48    13448.58    607.87 o
   4   2  -6     5162.91     4814.20    698.89 o
   1   3  -6    17881.80    17780.09    755.90 o
   3   3  -6     8824.72     9246.70    639.32 o
   0   4  -6    88707.62    89504.33   4543.93 o
   2   4  -6    61511.59    59623.93   2236.66 o
   4   4  -6    26292.42    27541.79   1899.80 o
   1   5  -6     1752.13     2060.28    219.59 o
   3   5  -6      772.26      827.96    241.35 o
   0   6  -6    72420.69    68102.65   4051.96 o
   2   6  -6    50828.80    45490.03   3382.94 o
   4   6  -6    21748.65    22668.61   2142.19 o
   1   7  -6   110101.41   113299.98   4642.79 o
   3   7  -6    59613.68    59137.06   3252.73 o
   0   8  -6     5516.67     5416.27    933.24 o
   2   8  -6     3978.92     4341.80    495.80 o
   4   8  -6     1770.79     2038.42    574.71 o
   1   9  -6   164522.66   172374.42   8213.24 o
   3   9  -6    90608.55    93839.67   5516.92 o
   0  10  -6    14530.18    14889.06   1216.95 o
   2  10  -6    11098.87    10816.14    956.55 o
   1  11  -6      590.56      732.92    215.19 o
   3  11  -6      286.62      169.38    420.96 o
   0  12  -6    40913.52    43127.19   2901.21 o
   2  12  -6    30782.11    31266.86   2083.06 o
   1  13  -6    15966.28    16693.89    786.12 o
   3  13  -6     9780.51    10711.37   1079.54 o
   0  14  -6     8801.00     9105.57   1410.96 o
   2  14  -6     6637.42     7226.90    856.90 o
   1  15  -6    16742.61    16791.62    817.26 o
   0  16  -6    18589.68    19628.40   1611.44 o
   2  16  -6    14466.63    13768.21   1212.82 o
   1  17  -6    23918.31    25092.86   1797.86 o
   0  18  -6    12048.90    12497.34   1389.35 o
   1   1  -5    46958.77    46011.15   1497.09 o
   3   1  -5    24062.70    23940.54   1227.31 o
   0   2  -5    95308.56    90445.38   4533.71 o
   2   2  -5    63006.78    60188.35   2335.24 o
   4   2  -5    25066.58    26015.44   2194.22 o
   1   3  -5   107271.37   109332.57   4135.06 o
   3   3  -5    50412.95    49688.89   2513.35 o
   0   4  -5    35209.15    34862.01   1599.33 o
   2   4  -5    23900.09    24084.04   1311.14 o
   4   4  -5    10007.58    10237.71    853.13 o
   1   5  -5    21504.59    22060.98    859.02 o
   3   5  -5    10753.43    10748.48    840.33 o
   0   6  -5    26089.12    26625.28   1532.42 o
   2   6  -5    17723.07    17858.68    719.77 o
   4   6  -5     7116.60     6951.23    776.69 o
   1   7  -5    25286.20    25870.71    955.87 o
   3   7  -5    13296.81    12908.77    879.00 o
   0   8  -5    26505.94    25627.86   1568.01 o
   2   8  -5    18866.25    19294.75   1184.07 o
   4   8  -5     8190.32     9305.55   1212.67 o
   1   9  -5    13823.52    14160.96    700.38 o
   3   9  -5     7804.60     8627.62    734.85 o
   0  10  -5     3930.61     4376.87    488.80 o
   2  10  -5     2833.90     2896.93    488.39 o
   4  10  -5     1273.00     1852.31    666.58 o
   1  11  -5    87381.82    88356.60   3810.32 o
   3  11  -5    49078.95    49894.06   3655.87 o
   0  12  -5    53964.14    56678.50   3417.70 o
   2  12  -5    39942.98    42374.82   2599.73 o
   1  13  -5    41869.94    43448.46   1730.50 o
   3  13  -5    23630.66    23591.35   1528.54 o
   0  14  -5    57784.23    59791.86   3229.55 o
   2  14  -5    44195.23    42615.58   2586.45 o
   1  15  -5    75149.14    74321.86   2759.28 o
   3  15  -5    46427.50    46173.89   4703.56 o
   0  16  -5     9851.41    10760.01    921.87 o
   2  16  -5     7567.12     7568.94    985.57 o
   1  17  -5    16001.03    14489.01    840.24 o
   0  18  -5    37633.28    36464.86   2550.74 o
   0   0  -4   572420.38   470574.13  45901.21 o
   2   0  -4   351823.31   320129.97  57066.86 o
   4   0  -4   129957.88   135256.00  13461.20 o
   1   1  -4    35251.10    34856.29   1054.25 o
   3   1  -4    16343.88    16143.69   1160.37 o
   0   2  -4    14771.45    14747.63    766.82 o
   2   2  -4     8789.77     9470.23    463.52 o
   4   2  -4     3025.78     3245.49    480.45 o
   1   3  -4   144984.78   145838.92   5547.59 o
   3   3  -4    68834.12    68833.89   4351.46 o
   0   4  -4    64453.62    62729.92   3082.16 o
   2   4  -4    43455.35    44931.37   1694.41 o
   4   4  -4    18252.04    18441.28   1258.86 o
   1   5  -4    46238.92    48980.56   1692.82 o
   3   5  -4    21990.99    20467.70   1156.46 o
   0   6  -4   101582.13   105481.01   5736.94 o
   2   6  -4    69027.57    69725.52   3195.39 o
   4   6  -4    28426.04    26980.62   1622.10 o
   1   7  -4    46270.38    45754.97   1530.80 o
   3   7  -4    25171.94    24848.71   1389.15 o
   0   8  -4    93056.48    98416.03   5898.57 o
   2   8  -4    63947.88    65742.83   3441.70 o
   4   8  -4    26185.02    27096.27   1958.26 o
   1   9  -4    17885.29    18341.21   1224.75 o
   3   9  -4     9572.10    10245.13    958.57 o
   0  10  -4    48022.05    51569.72   2735.32 o
   2  10  -4    34693.35    35457.06   1757.06 o
   4  10  -4    15689.90    17157.89   1937.73 o
   1  11  -4    32603.62    33923.89   1247.50 o
   3  11  -4    17837.96    18991.98   1194.21 o
   0  12  -4     5939.03     6645.68    513.06 o
   2  12  -4     4491.41     5016.21    481.41 o
   1  13  -4      951.83      794.14    174.25 o
   3  13  -4      632.76     1081.02    433.37 o
   0  14  -4     1818.04     2284.65    320.54 o
   2  14  -4     1438.73     1541.07    304.20 o
   1  15  -4     9024.44     8425.90    509.25 o
   3  15  -4     5057.39     4581.85   1159.39 o
   0  16  -4    16405.69    17275.04   1246.28 o
   2  16  -4    12353.27    12014.68   1181.90 o
   1  17  -4     4230.83     3977.94    317.02 o
   0  18  -4    20667.31    19643.17   1423.75 o
   2  18  -4    16134.16    15163.86   2010.89 o
   1  19  -4     8989.36     8689.78    978.82 o
   1   1  -3   115010.53   118342.32   3942.61 o
   3   1  -3    51548.91    51509.79   2698.12 o
   5   1  -3    18313.64    17733.26    986.79 o
   0   2  -3    66790.21    66094.55   2758.16 o
   2   2  -3    43089.01    44015.81   1372.33 o
   4   2  -3    17919.26    18655.66   1143.73 o
   1   3  -3   104109.43   107870.56   3611.79 o
   3   3  -3    46001.50    44408.05   2129.59 o
   0   4  -3    74330.30    76540.00   3939.54 o
   2   4  -3    47396.74    46543.77   1986.82 o
   4   4  -3    18423.60    18377.95    928.63 o
   1   5  -3   156013.92   163318.98   6239.61 o
   3   5  -3    74781.05    70314.77   3395.41 o
   0   6  -3      950.79     1322.32    232.54 o
   2   6  -3      437.25      529.27    147.40 o
   4   6  -3       45.77      277.25    135.27 o
   1   7  -3    30982.72    32539.52   1124.65 o
   3   7  -3    14422.61    13789.29    764.33 o
   0   8  -3   149390.11   150522.50   9599.80 o
   2   8  -3   102216.20   103245.42   5132.99 o
   4   8  -3    42519.55    44756.13   2309.69 o
   1   9  -3     5343.58     6085.43    285.22 o
   3   9  -3     2891.15     2609.55    394.65 o
   0  10  -3    62707.31    63717.42   2821.48 o
   2  10  -3    44009.69    44728.44   2174.59 o
   4  10  -3    18606.36    17897.66   2132.06 o
   1  11  -3    59418.49    59569.19   1883.20 o
   3  11  -3    31926.39    33002.79   1958.70 o
   0  12  -3    66550.56    69208.07   3422.68 o
   2  12  -3    48674.41    48364.03   2602.09 o
   4  12  -3    22154.66    23315.49   2669.65 o
   1  13  -3      170.19      177.08     89.55 o
   3  13  -3      116.03       73.88    288.63 o
   0  14  -3    25350.68    25825.81   1491.56 o
   2  14  -3    18847.81    19323.20   1389.09 o
   1  15  -3     1661.51      866.75    320.09 o
   3  15  -3      932.41     1150.73    584.47 o
   0  16  -3    27544.89    26849.71   1648.21 o
   2  16  -3    20990.63    20100.09   1560.83 o
   1  17  -3    23423.60    23073.75   1067.23 o
   0  18  -3     4351.93     3506.20    797.60 o
   2  18  -3     3184.61     1602.19   1029.01 o
   1  19  -3    41738.25    41916.67   3793.45 o
   0  20  -3     5771.90     5971.17   1043.34 o
   0   0  -2    25691.78    23665.20   1160.77 o
   2   0  -2    16638.41    14905.59    718.37 o
   4   0  -2     6880.99     7115.85    600.68 o
   1   1  -2      855.64     1262.56    317.23 o
   3   1  -2      225.53      489.76    167.03 o
   5   1  -2       45.85       42.97    158.35 o
   0   2  -2     1805.26     2169.94    206.34 o
   2   2  -2      906.59     1289.38    115.27 o
   4   2  -2      374.55      472.77    127.96 o
   1   3  -2   178224.59   186412.44   6999.26 o
   3   3  -2    77813.36    77736.04   2977.04 o
   5   3  -2    25410.37    26871.59   2239.96 o
   0   4  -2   119624.75   134685.64   6485.71 o
   2   4  -2    67264.09    67779.38   2584.27 o
   4   4  -2    24060.23    24454.97   1144.93 o
   1   5  -2      717.48      738.90     57.68 o
   3   5  -2      489.06      484.23    126.37 o
   0   6  -2   205179.13   211782.38  13047.88 o
   2   6  -2   131864.70   129040.95   6032.34 o
   4   6  -2    50424.57    49892.22   2187.44 o
   1   7  -2    77806.96    84422.48   2612.40 o
   3   7  -2    36631.26    36632.01   1408.86 o
   0   8  -2     4643.84     5109.37    277.56 o
   2   8  -2     3095.30     3206.31    244.29 o
   4   8  -2     1208.92      474.15    354.23 o
   1   9  -2    43080.89    42920.23   1160.62 o
   3   9  -2    22366.17    22449.11   1007.74 o
   0  10  -2    59922.49    56724.46   3066.94 o
   2  10  -2    42630.06    42305.68   1770.52 o
   4  10  -2    18892.79    19412.65   1924.61 o
   1  11  -2    25509.61    25445.42    767.45 o
   3  11  -2    13816.63    14463.96    842.55 o
   0  12  -2    26714.06    26774.62   1104.15 o
   2  12  -2    19526.89    19370.94   1127.06 o
   4  12  -2     8989.19     9940.80   1635.80 o
   1  13  -2    91221.87    86860.78   3029.63 o
   3  13  -2    52336.00    49787.48   3624.19 o
   0  14  -2    75617.30    73491.16   3224.73 o
   2  14  -2    56345.04    55933.09   3185.20 o
   1  15  -2    43149.38    41730.15   1493.16 o
   3  15  -2    24676.37    25610.15   2814.91 o
   0  16  -2    32955.14    32838.93   2585.46 o
   2  16  -2    25709.51    23240.49   3115.58 o
   1  17  -2    20706.00    19991.74   1103.28 o
   0  18  -2     7481.76     7172.79    861.55 o
   2  18  -2     5731.14     3887.45   1011.06 o
   1  19  -2    22304.39    18512.87   1699.13 o
   0  20  -2    10232.73    10883.56   1688.20 o
   3   1  -1      416.41      411.62    167.22 o
   5   1  -1      176.08      423.87    173.21 o
   0   2  -1    73483.08    84010.33   3308.02 o
   2   2  -1    43142.07    38447.98   1684.11 o
   4   2  -1    16354.08    16524.21    622.30 o
   1   3  -1   181739.16   187088.70   7490.11 o
   3   3  -1    73362.42    73231.54   2784.08 o
   5   3  -1    22817.35    22538.58   1955.00 o
   0   4  -1     6684.29     7642.10    369.86 o
   2   4  -1     2950.39     3904.84    483.20 o
   4   4  -1      680.21      575.18    143.75 o
   1   5  -1   172607.20   177328.77   5669.67 o
   3   5  -1    78684.88    78395.81   2633.92 o
   5   5  -1    26941.23    28449.44   2568.26 o
   0   6  -1    39560.38    41379.62   1551.94 o
   2   6  -1    25783.53    26112.08    822.34 o
   4   6  -1    10397.53    10391.89    358.30 o
   1   7  -1    48860.07    47169.18    954.14 o
   3   7  -1    23317.22    23986.73    958.54 o
   0   8  -1   187148.20   177813.86   9312.94 o
   2   8  -1   126063.42   124177.61   4813.51 o
   4   8  -1    51437.45    51837.45   3909.66 o
   1   9  -1     8093.87     7855.11    238.31 o
   3   9  -1     4456.65     4697.29    209.48 o
   0  10  -1    26139.72    26360.13   1239.75 o
   2  10  -1    18189.20    17790.25    783.60 o
   4  10  -1     7553.57     7982.87   1091.00 o
   1  11  -1   137065.27   131147.09   4552.09 o
   3  11  -1    73695.79    71702.44   4684.19 o
   0  12  -1    10828.51    11149.96    696.71 o
   2  12  -1     7081.56     6980.65    441.34 o
   4  12  -1     2389.67     1820.62    890.79 o
   1  13  -1    16692.79    16365.84    594.57 o
   3  13  -1     8902.97     8387.84   1141.94 o
   0  14  -1    35832.40    34949.52   2360.18 o
   2  14  -1    26897.08    25523.53   1595.40 o
   1  15  -1    35799.82    33651.25   1084.40 o
   3  15  -1    21168.20    21216.00   2008.44 o
   0  16  -1    28456.77    28381.09   1623.57 o
   2  16  -1    21553.41    20831.37   1826.89 o
   1  17  -1     2754.78     2645.72    275.75 o
   0  18  -1    35467.07    35270.72   2436.13 o
   2  18  -1    27684.28    26802.63   2156.51 o
   1  19  -1    33492.87    30912.44   1508.88 o
   0  20  -1     4566.97     4914.96    634.14 o
   2   0   0   771582.56   656911.13  59623.75 o
   4   0   0   268461.63   216829.23  25130.70 o
   1   1   0      769.65     1250.45     97.11 o
   3   1   0       74.56      137.17     68.42 o
   5   1   0       52.09       91.86    117.65 o
   2   2   0    10152.82    10273.36    300.20 o
   4   2   0     4111.85     4220.32    258.98 o
   1   3   0   243783.97   264213.00  15839.31 o
   3   3   0   104377.03    94119.02   3189.32 o
   5   3   0    35461.98    35481.03   2681.18 o
   0   4   0    16922.91    16272.95    576.96 o
   2   4   0    11156.47    10347.60    266.87 o
   4   4   0     4806.59     5145.52    263.69 o
   1   5   0     1562.64     1696.31    287.86 o
   3   5   0      661.13      752.78     72.97 o
   5   5   0      179.49       93.92    252.00 o
   0   6   0      515.03      341.20     96.45 o
   2   6   0      556.62      651.40     78.24 o
   4   6   0      405.75      260.33    138.53 o
   1   7   0    19190.45    18578.70    452.39 o
   3   7   0    10058.29     9851.27    201.23 o
   0   8   0   159563.16   152556.61   7189.41 o
   2   8   0   105229.88   106065.52   2875.15 o
   4   8   0    41179.63    41670.48   2969.21 o
   1   9   0    20858.46    19919.53    549.29 o
   3   9   0    10186.99    10743.06    865.28 o
   0  10   0     3293.34     3349.11    512.66 o
   2  10   0     1961.26     1975.25    131.27 o
   4  10   0      560.00      512.95    354.15 o
   1  11   0    86031.07    78921.83   2815.06 o
   3  11   0    46216.53    46894.68   3122.04 o
   0  12   0     1019.09      674.73    618.48 o
   2  12   0      720.81      752.85    119.12 o
   4  12   0      321.19      498.87    430.52 o
   1  13   0     8671.16     8383.81    427.91 o
   3  13   0     5422.26     5689.79    822.27 o
   0  14   0     6433.77     6048.88    647.24 o
   2  14   0     5009.48     4830.77    306.27 o
   1  15   0     6126.00     5729.33    407.01 o
   3  15   0     3211.78     2612.82    592.67 o
   0  16   0    56336.92    58649.92   4464.85 o
   2  16   0    42887.18    41140.52   2523.30 o
   1  17   0      264.55      136.56    147.32 o
   0  18   0    26861.08    27778.96   2222.38 o
   2  18   0    20761.06    19132.35   1827.51 o
   1  19   0     6824.67     7061.34    589.77 o
   0  20   0      604.34      269.26    313.71 o
   1   1   1     2444.81     2847.64    178.38 o
   3   1   1     1446.30     1652.32    122.99 o
   5   1   1      697.28      418.23    169.76 o
   0   2   1    74238.35    81526.09   2950.21 o
   2   2   1    43661.91    42143.87    928.44 o
   4   2   1    16663.26    17224.77    598.15 o
   1   3   1   186570.72   194062.22  13214.67 o
   3   3   1    75929.94    74455.25   2085.05 o
   5   3   1    23854.57    23070.21   1895.21 o
   0   4   1     8993.38    10807.95    424.00 o
   2   4   1     4491.82     4601.14    166.56 o
   4   4   1     1371.90     1408.50    124.43 o
   1   5   1   181734.03   183779.92  10599.70 o
   3   5   1    83815.97    83668.41   2335.61 o
   5   5   1    29087.34    29988.86   2886.64 o
   0   6   1    42515.98    43258.95   1599.78 o
   2   6   1    28015.45    27336.75    936.25 o
   4   6   1    11692.86    11921.32    677.12 o
   1   7   1    44483.14    45047.16   1643.12 o
   3   7   1    20688.11    20538.66    891.32 o
   0   8   1   196290.53   197853.16   9618.80 o
   2   8   1   133042.58   129866.46   5585.60 o
   4   8   1    55234.79    54731.06   3866.33 o
   1   9   1     6255.57     6012.04    309.11 o
   3   9   1     3381.67     3905.28    301.78 o
   0  10   1    25284.81    25436.96   1147.14 o
   2  10   1    17541.12    18382.27    906.26 o
   4  10   1     7242.08     8612.55   1081.94 o
   1  11   1   130659.67   127402.41   5018.27 o
   3  11   1    69610.02    71661.34   2552.01 o
   0  12   1    13781.98    13435.98    782.50 o
   2  12   1     9356.94     9310.23    444.48 o
   4  12   1     3523.18     3003.57    699.81 o
   1  13   1    16244.62    16242.96    727.11 o
   3  13   1     8617.96     9038.00   1129.47 o
   0  14   1    31546.64    32102.57   2125.64 o
   2  14   1    23391.67    22843.85   1139.54 o
   1  15   1    27302.04    25580.67   1208.39 o
   3  15   1    15440.92    14605.27   1567.71 o
   0  16   1    29518.30    32523.41   2263.04 o
   2  16   1    22446.43    22425.65   1204.63 o
   1  17   1     3218.49     3285.88    543.25 o
   0  18   1    28846.72    29366.57   2475.97 o
   2  18   1    22223.21    21055.04   2506.83 o
   1  19   1    32860.51    33182.96   1822.54 o
   0  20   1     5071.33     5332.19    854.01 o
   0   0   2    24623.58    23150.08   1090.70 o
   2   0   2    16076.60    15660.08    916.79 o
   4   0   2     6785.06     7146.20    547.26 o
   1   1   2     2149.65     2056.19    338.21 o
   3   1   2      912.42     1225.41    110.84 o
   5   1   2      331.91       80.74    162.05 o
   0   2   2     2259.15     2725.22    201.08 o
   2   2   2     1238.79     1502.68     98.55 o
   4   2   2      577.34      520.95    108.49 o
   1   3   2   186470.17   192544.22   7382.80 o
   3   3   2    82362.67    81352.07   2482.62 o
   5   3   2    27364.45    26932.34   2433.17 o
   0   4   2   108081.31   124167.42   4855.75 o
   2   4   2    59143.00    61409.67   1717.70 o
   4   4   2    19969.11    19985.58    655.88 o
   1   5   2      813.93      469.29    303.07 o
   3   5   2      546.49      454.87     76.20 o
   0   6   2   209361.25   225123.75  11181.47 o
   2   6   2   134862.48   135984.56   5911.21 o
   4   6   2    51792.43    50717.86   2128.32 o
   1   7   2    66497.51    71007.67   2849.93 o
   3   7   2    29849.89    30114.37   1350.75 o
   0   8   2     4117.29     4689.60    346.22 o
   2   8   2     2694.60     2873.72    246.65 o
   4   8   2     1003.51      684.84    180.71 o
   1   9   2    38920.05    39537.93   1596.59 o
   3   9   2    19866.53    18413.09    861.25 o
   0  10   2    62853.85    63132.97   2775.32 o
   2  10   2    44908.71    43611.58   1802.37 o
   4  10   2    20101.99    18358.00   1555.50 o
   1  11   2    27125.96    27371.65   1028.77 o
   3  11   2    14841.30    14108.29    677.31 o
   0  12   2    26153.82    26865.07   1389.01 o
   2  12   2    19075.04    18983.38    836.02 o
   4  12   2     8727.09     8424.61   1034.29 o
   1  13   2    94744.44    91746.95   3638.20 o
   3  13   2    54600.80    56032.66   3853.50 o
   0  14   2    80031.41    80859.13   4098.41 o
   2  14   2    59922.12    54488.29   4305.49 o
   1  15   2    44185.48    43391.67   1899.58 o
   3  15   2    25361.34    24042.03   2620.48 o
   0  16   2    34735.39    33848.97   2443.67 o
   2  16   2    27223.51    27143.82   1489.34 o
   1  17   2    21085.29    20728.31   1100.19 o
   0  18   2     7072.48     7260.94    946.83 o
   2  18   2     5378.37     5885.78   1037.76 o
   1  19   2    24073.12    23787.77   1371.69 o
   0  20   2     6733.94     7337.52   1172.35 o
   1   1   3   104287.26   104816.99   3492.65 o
   3   1   3    45479.88    47690.82   1329.93 o
   5   1   3    15579.38    14098.89   1286.17 o
   0   2   3    58550.75    55878.14   2382.39 o
   2   2   3    37272.66    37152.54    998.57 o
   4   2   3    14940.30    16219.62    645.53 o
   1   3   3   102956.52   104467.32   3166.00 o
   3   3   3    45379.05    47883.13   1386.87 o
   0   4   3    67519.32    66814.34   3230.35 o
   2   4   3    42484.06    42854.57   1037.36 o
   4   4   3    15951.47    14933.45    498.95 o
   1   5   3   159043.56   167333.08   5434.84 o
   3   5   3    76636.67    72511.88   3130.16 o
   0   6   3     1406.38     1971.71    337.10 o
   2   6   3      769.26      885.50    151.50 o
   4   6   3      193.97       80.19    172.31 o
   1   7   3    34476.22    37060.30   1207.22 o
   3   7   3    16605.40    16541.10    812.18 o
   0   8   3   157183.44   165396.38   8636.38 o
   2   8   3   108190.60   109499.38   4870.79 o
   4   8   3    45583.43    44973.97   2198.56 o
   1   9   3     3048.17     3434.43    390.36 o
   3   9   3     1438.92     1557.89    252.35 o
   0  10   3    62805.59    63677.40   3270.88 o
   2  10   3    44058.85    42976.50   1921.17 o
   4  10   3    18576.32    17596.11   1663.12 o
   1  11   3    69048.10    67719.79   2124.94 o
   3  11   3    38138.72    33790.26   1590.08 o
   0  12   3    57975.80    59990.57   3114.90 o
   2  12   3    41848.86    41242.24   2216.38 o
   4  12   3    18372.31    19095.64   1963.85 o
   1  13   3      165.16       14.34    134.49 o
   3  13   3      104.48       -7.92    166.73 o
   0  14   3    28481.51    29303.79   1605.28 o
   2  14   3    21399.05    20193.54   1269.77 o
   1  15   3      691.75      507.13    194.00 o
   3  15   3      274.42      373.44    466.79 o
   0  16   3    28481.96    28188.14   1662.60 o
   2  16   3    21734.22    23513.15   1490.04 o
   1  17   3    22309.82    21779.28   1288.48 o
   0  18   3     6485.06     6315.15    839.46 o
   2  18   3     4957.08     4783.77    922.64 o
   1  19   3    46979.70    44999.41   2373.51 o
   0  20   3     5470.23     5649.04   1013.32 o
   0   0   4   603333.31   550410.31  52490.71 o
   2   0   4   373937.09   353022.50  38482.09 o
   4   0   4   140802.67   155216.14   8430.58 o
   1   1   4    30485.62    29726.79    980.34 o
   3   1   4    13652.69    14647.01    499.31 o
   0   2   4    17496.04    17024.66    756.27 o
   2   2   4    10786.31    11115.02    337.82 o
   4   2   4     4058.73     3838.17    259.36 o
   1   3   4   153306.73   151286.11   5542.59 o
   3   3   4    73846.80    75451.34   2275.79 o
   0   4   4    63382.14    59412.91   2678.82 o
   2   4   4    42702.49    43888.04   1063.28 o
   4   4   4    17997.25    18106.10   1064.20 o
   1   5   4    44870.99    44583.11   1403.36 o
   3   5   4    21129.20    18886.76    914.74 o
   0   6   4    95095.03    92646.27   4777.77 o
   2   6   4    64134.61    62874.45   2765.58 o
   4   6   4    25990.62    24348.32   1222.49 o
   1   7   4    42185.96    43612.35   1120.40 o
   3   7   4    22485.10    21909.77   1150.74 o
   0   8   4    94695.91   103688.39  10771.90 o
   2   8   4    65201.20    66975.46   3043.05 o
   4   8   4    26809.10    26826.28   1282.18 o
   1   9   4    18148.73    19563.34    851.12 o
   3   9   4     9564.43     9503.92    663.18 o
   0  10   4    38358.80    41061.77   2175.25 o
   2  10   4    27080.90    27563.50   1456.81 o
   4  10   4    11557.09    11585.11   1634.24 o
   1  11   4    37278.37    40565.65   1440.42 o
   3  11   4    20943.13    19648.54   1352.48 o
   0  12   4     4517.62     5208.00    639.07 o
   2  12   4     3340.84     3443.04    588.55 o
   1  13   4      723.12      855.38    148.38 o
   3  13   4      556.15      349.24    198.51 o
   0  14   4     1391.92      976.28    351.71 o
   2  14   4     1100.75      938.84    271.92 o
   1  15   4     8194.64     8617.54    672.85 o
   3  15   4     4507.71     4493.21    945.46 o
   0  16   4    21598.61    21694.94   1554.21 o
   2  16   4    16598.56    17378.19   1234.07 o
   1  17   4     2276.16     1685.95    460.92 o
   0  18   4    20232.36    19211.09   1452.90 o
   2  18   4    15772.75    15783.41   1251.67 o
   1  19   4     8326.95     8049.36    721.12 o
   1   1   5    44275.92    40760.22   1329.44 o
   3   1   5    22401.31    22751.63    746.27 o
   0   2   5   102877.11    94640.22   4523.00 o
   2   2   5    68672.23    65697.17   1893.93 o
   4   2   5    27977.21    29151.30   1045.17 o
   1   3   5   106534.23   104822.43   3787.79 o
   3   3   5    49942.11    51691.02   1519.84 o
   0   4   5    30325.84    29081.06   1399.34 o
   2   4   5    20209.75    20873.54    600.25 o
   4   4   5     8136.65     8490.23    601.60 o
   1   5   5    28303.77    27319.47    853.35 o
   3   5   5    14961.65    15009.04    618.36 o
   0   6   5    32133.77    31119.18   1450.84 o
   2   6   5    22437.45    23839.28    560.09 o
   4   6   5     9689.60    10195.78    739.55 o
   1   7   5    24173.68    25224.83    819.92 o
   3   7   5    12621.44    13093.17    839.62 o
   0   8   5    32658.94    33835.82   1351.73 o
   2   8   5    23698.34    23907.93   1365.69 o
   4   8   5    10805.68    11291.27    849.99 o
   1   9   5    13478.03    14047.10    571.12 o
   3   9   5     7596.65     7505.89    792.19 o
   0  10   5     2960.61     3453.21    465.12 o
   2  10   5     2056.13     2356.74    375.24 o
   4  10   5      829.30      978.97    500.30 o
   1  11   5    89318.96    90886.09   4522.96 o
   3  11   5    50305.79    46746.93   2474.23 o
   0  12   5    46445.86    49660.03   2680.06 o
   2  12   5    33957.32    33669.34   1958.43 o
   1  13   5    42437.79    44416.95   1725.69 o
   3  13   5    24002.00    19640.52   2427.99 o
   0  14   5    57743.21    59031.42   3367.59 o
   2  14   5    44169.62    41291.88   2954.60 o
   1  15   5    66749.51    66502.39   2703.09 o
   3  15   5    40582.28    42464.75   4025.80 o
   0  16   5    10556.51    11498.48   1022.12 o
   2  16   5     8140.41     7673.77    794.05 o
   1  17   5    15290.67    14617.60   1013.84 o
   0  18   5    34253.92    33753.42   2363.60 o
   0   0   6    48684.27    44435.49   3070.34 o
   2   0   6    33054.99    30531.72   1366.41 o
   4   0   6    13100.52    13867.65    836.50 o
   1   1   6    19232.36    18623.22    750.81 o
   3   1   6     8763.80     9191.00    461.56 o
   0   2   6    16432.13    15808.82    878.75 o
   2   2   6    10635.67    10225.09    475.44 o
   4   2   6     3820.08     3902.87    453.26 o
   1   3   6    23503.83    22083.63    750.49 o
   3   3   6    12216.08    12560.88    511.82 o
   0   4   6    78514.97    74818.44   3879.28 o
   2   4   6    53620.61    51133.23   1589.67 o
   4   4   6    22095.38    23407.91   1391.79 o
   1   5   6     1850.60     2112.65    227.53 o
   3   5   6      838.71      678.16     83.73 o
   0   6   6    79560.59    75523.34   3867.08 o
   2   6   6    56329.04    55647.73   1603.17 o
   4   6   6    24540.83    24515.11   1485.09 o
   1   7   6   100550.03   103217.26   3978.29 o
   3   7   6    53592.73    53943.07   2788.31 o
   0   8   6     4684.51     4517.20    609.01 o
   2   8   6     3313.49     3887.57    248.68 o
   4   8   6     1394.65     1373.89    400.17 o
   1   9   6   166876.89   176270.03   6159.40 o
   3   9   6    92296.95    90346.06   4939.95 o
   0  10   6    16996.85    18528.40   2043.66 o
   2  10   6    13078.98    13634.19    949.43 o
   1  11   6     1103.03     1598.84    213.12 o
   3  11   6      612.20      648.54    245.59 o
   0  12   6    42100.05    45891.67   2689.79 o
   2  12   6    31740.13    32060.21   1836.16 o
   1  13   6    18280.98    19517.68    908.12 o
   3  13   6    11295.32    10266.81   1579.47 o
   0  14   6    12250.05    13097.91    988.51 o
   2  14   6     9476.32     7989.06    906.05 o
   1  15   6    17562.73    17647.44   1001.70 o
   0  16   6    19941.74    21147.73   1973.58 o
   2  16   6    15635.82    14942.63   1113.63 o
   1  17   6    25610.30    25486.97   1531.21 o
   0  18   6    11496.82    10532.43   1346.62 o
   1   1   7   110182.19   106341.52   4147.89 o
   3   1   7    59171.95    57824.34   1969.59 o
   0   2   7    98018.07    91449.01   4974.54 o
   2   2   7    69407.73    66581.44   2465.01 o
   4   2   7    30475.76    30695.67   1361.67 o
   1   3   7    11451.50    11246.30    555.35 o
   3   3   7     5775.85     5771.29    380.22 o
   0   4   7    51321.40    47838.45   2472.52 o
   2   4   7    36665.72    36165.10   1340.48 o
   4   4   7    16188.16    17823.78   1361.46 o
   1   5   7    42721.70    39926.89   1678.37 o
   3   5   7    23492.09    24750.77    774.42 o
   0   6   7    63563.56    60906.25   3352.32 o
   2   6   7    44702.38    45184.30   1623.84 o
   4   6   7    18700.03    18226.48   1602.27 o
   1   7   7    14929.35    14769.12    695.17 o
   3   7   7     7709.00     7576.47    870.71 o
   0   8   7    18946.58    18085.29   1114.86 o
   2   8   7    14010.04    14899.82    712.22 o
   4   8   7     6621.27     7396.01    794.67 o
   1   9   7    31543.48    34067.95   1132.01 o
   3   9   7    17535.25    18156.11   1342.81 o
   0  10   7    47425.41    49773.99   2461.17 o
   2  10   7    34767.79    36916.28   2108.14 o
   1  11   7     6485.46     6963.56    409.56 o
   3  11   7     3972.30     3345.62    725.68 o
   0  12   7    49732.95    54548.88   3017.47 o
   2  12   7    37913.50    37841.31   2219.15 o
   1  13   7     6373.45     7134.48    615.39 o
   3  13   7     3949.79     3080.13    510.78 o
   0  14   7    31537.06    33427.74   2081.84 o
   2  14   7    24337.91    22777.50   1966.09 o
   1  15   7     7496.19     7775.67    577.61 o
   0  16   7    10302.70    11003.09   1055.55 o
   2  16   7     8064.56     7419.85    700.01 o
   1  17   7    33539.59    31917.19   1877.95 o
   0  18   7     7664.19     8353.84   1096.37 o
   0   0   8    28140.75    27673.83   2073.81 o
   2   0   8    19840.38    18295.94   1126.83 o
   4   0   8     8420.96     8333.53    669.80 o
   1   1   8    43753.21    42259.91   1641.81 o
   3   1   8    23590.72    22545.47    997.46 o
   0   2   8    37348.60    36147.85   1999.45 o
   2   2   8    26368.36    26158.98   1039.55 o
   4   2   8    11207.67    11215.98    839.15 o
   1   3   8    67936.64    63220.41   2432.02 o
   3   3   8    37647.74    37591.81   1408.08 o
   0   4   8    46195.23    43481.68   2355.62 o
   2   4   8    34313.98    32850.33   1278.81 o
   4   4   8    16415.27    15933.12   1240.19 o
   1   5   8    71130.20    69164.58   2979.06 o
   3   5   8    38672.46    40785.99   1467.36 o
   0   6   8   103364.07    97884.03   5730.47 o
   2   6   8    75745.49    75256.35   2822.63 o
   4   6   8    34624.07    33194.80   2776.21 o
   1   7   8    24825.05    24370.04   1080.14 o
   3   7   8    15221.77    15673.97   1146.17 o
   0   8   8    20725.41    19859.80   1350.20 o
   2   8   8    15253.06    16497.93    777.11 o
   1   9   8     2573.98     2862.15    248.28 o
   3   9   8     1551.65     1675.42    381.82 o
   0  10   8    47920.59    49181.86   2690.26 o
   2  10   8    36270.98    38978.48   1887.24 o
   1  11   8      191.70      155.89    118.95 o
   3  11   8      126.70      323.26    280.82 o
   0  12   8     2775.50     2931.58    579.92 o
   2  12   8     2177.36     2634.22    498.15 o
   1  13   8    14135.25    15463.43   1042.11 o
   0  14   8     8073.94     8895.01    941.76 o
   2  14   8     6281.32     6766.97    888.77 o
   1  15   8     9549.99     9784.52    905.89 o
   0  16   8     7983.69     8296.86   1129.83 o
   1   1   9    24670.90    23209.02   1004.19 o
   3   1   9    14343.49    13864.42    664.11 o
   0   2   9    33093.91    29887.31   1909.82 o
   2   2   9    24441.60    23312.09    925.47 o
   1   3   9    49643.12    47823.16   2254.13 o
   3   3   9    26817.45    26690.55   1132.14 o
   0   4   9    34451.62    31811.23   1953.54 o
   2   4   9    25465.58    25507.45   1126.55 o
   1   5   9     8123.19     7206.18    569.54 o
   3   5   9     4881.56     5216.35    326.33 o
   0   6   9     5713.56     5808.29    658.76 o
   2   6   9     4135.52     4261.75    332.93 o
   1   7   9    13875.89    13992.65    809.59 o
   3   7   9     8236.65     9775.39    833.13 o
   0   8   9    20807.77    19502.50   1486.77 o
   2   8   9    15928.42    16607.85    760.40 o
   1   9   9     2341.35     2583.22    390.27 o
   3   9   9     1519.00     1631.93    445.96 o
   0  10   9    19129.64    19890.92   1204.94 o
   2  10   9    14671.90    14463.02   1074.77 o
   1  11   9    28269.70    30732.55   1147.11 o
   0  12   9    59823.48    68415.02   5141.90 o
   2  12   9    46089.69    48986.13   4091.06 o
   1  13   9    34523.57    37622.92   1858.53 o
   0  14   9    31510.19    33615.62   2563.17 o
   1  15   9    33163.49    34017.95   2383.23 o
   0  16   9     5222.01     5084.36    955.89 o
   0   0  10    55082.82    50078.05   4331.01 o
   2   0  10    41182.27    39075.04   2761.73 o
   1   1  10    46370.30    44202.15   1989.62 o
   3   1  10    26019.24    25685.06   1927.50 o
   0   2  10    31258.98    28985.71   1954.32 o
   2   2  10    23113.43    22408.61   1129.28 o
   1   3  10     6980.81     6699.78    527.74 o
   3   3  10     4396.79     4602.09    410.07 o
   0   4  10    21278.48    20390.88   1466.54 o
   2   4  10    16089.52    16304.69    826.12 o
   1   5  10     7627.02     7646.24    543.13 o
   3   5  10     4440.02     4504.08    593.13 o
   0   6  10     5802.05     5705.60    641.32 o
   2   6  10     4605.96     4687.24    373.09 o
   1   7  10    29467.11    29918.04   1455.58 o
   3   7  10    17758.44    20728.15   1472.02 o
   0   8  10     2101.74     1756.26    508.99 o
   2   8  10     1600.20     1694.48    245.19 o
   1   9  10   101380.26   101537.00   5433.03 o
   0  10  10     8050.23     7595.57   1248.95 o
   2  10  10     6360.72     8115.21    794.21 o
   1  11  10     6149.43     6857.36    445.07 o
   0  12  10    22149.39    24824.78   1629.60 o
   2  12  10    17492.20    17882.42   1559.73 o
   1  13  10    13292.56    14264.22    968.10 o
   0  14  10     3139.74     3479.10    670.48 o
   1   1  11    20708.14    19575.75   1100.72 o
   3   1  11    12826.62    12471.88   1087.78 o
   0   2  11    64025.00    59117.11   3828.56 o
   2   2  11    49078.72    47611.28   2274.26 o
   1   3  11     2211.36     2346.49    337.45 o
   3   3  11     1535.12     1369.83    249.54 o
   0   4  11     3662.96     3611.71    549.60 o
   2   4  11     2811.79     3059.00    334.81 o
   1   5  11    22115.43    20539.39   1207.93 o
   3   5  11    14040.86    15256.85   1310.27 o
   0   6  11    96176.47    91489.43   6253.29 o
   2   6  11    73621.74    75198.59   3320.95 o
   1   7  11     9545.39     9407.68    704.62 o
   0   8  11     7391.66     7047.21   1133.65 o
   2   8  11     5930.44     6479.32    516.57 o
   1   9  11    36684.02    37020.98   1966.53 o
   0  10  11    17209.76    16839.01   1621.39 o
   2  10  11    13299.97    15663.56   1307.26 o
   1  11  11     3565.32     4546.38    378.97 o
   0  12  11     4100.81     4203.67    565.94 o
   0   0  12    18973.89    18283.57   2208.60 o
   2   0  12    15055.50    15359.09   1429.88 o
   1   1  12    18588.81    17795.04   1056.35 o
   0   2  12    34872.52    33159.25   2394.45 o
   2   2  12    26879.07    27301.37   1502.30 o
   1   3  12    29823.89    26984.02   1487.84 o
   0   4  12     6335.21     6134.85    800.24 o
   2   4  12     5005.06     6160.72    583.66 o
   1   5  12    40971.15    37982.69   1959.02 o
   0   6  12    22397.68    20673.01   1940.00 o
   2   6  12    17371.80    17887.56    999.86 o
   1   7  12     4427.52     4799.64    526.60 o
   0   8  12     3096.82     3048.30    676.81 o
   1   9  12     6213.99     6234.48    660.45 o
   0  10  12    13963.85    14348.90   1539.31 o
   1   1  13      379.18      475.80    236.96 o
   0   2  13     2551.99     2559.02    728.17 o
   2   2  13     1920.24     2188.48    388.95 o
   1   3  13    21912.48    22654.85   1379.45 o
   0   4  13    12306.21    11640.25   1277.59 o
   1   5  13    16175.59    15039.86   1066.97 o
   0   6  13     3649.08     3261.74    707.12 o
   1   7  13    11607.48    12352.64    999.46 o
   0   8  13    33706.61    33110.23   3067.90 o
   0   0  14    13595.22    13599.18   2015.64 o
   0   2  14    15720.54    15680.99   1643.98 o
 
